# Supplementary material for: Distinct regional ontogeny and activation of tumor associated macrophages in human glioblastoma
Source: Sci Rep. 2020 Nov 11;10:19542. doi: 10.1038/s41598-020-76657-3 (PMC7658345; doi:10.1038/s41598-020-76657-3)
Supplement: Supplementary file 2 — Supplementary Information 2. [file 41598_2020_76657_MOESM2_ESM.xlsx]

## Sheet: Sheet1
MG1	MG2	PD1-signaling	NFkB-signaling	Macrophage	Microglia-derived macrophage	BMDM	Filtered TAM ligands	Filtered TAM receptors
CX3CR1	VCAN	CD247	IL10	CD14	CCL4	HLA-DQA1	AIMP1	CAV1
CH25H	S100A4	CD274	SERPINB2	AIF1	ADRB2	MS4A6A	CCL2	CCR1
PLD4	AIM1	CD3D	SQRDL	FCER1G	NAV3	TGFBI	CD163	CCR5
GPR56	CLEC4E	CD3E	PTGS2	FCGR3A	ADORA3	HLA-DRB5	CSF1	CD4
OLFML3	EREG	CD3G	SLC2A6	TYROBP	SIGLEC8	CD74	CX3CL1	CD44
P2RY12	APOBEC3A	CD4	ISG20	CSF1R	SPRY1	DSE	CXCL12	CSF1R
FCGBP	BLVRA	CSK	DRAM1		TAL1	CD93	HGF	CX3CR1
SYNDIG1	S100A8	HLA-DPA1	TRIM25		RHOB	FOSL2	ICAM1	CXCR4
C3	CNN2	HLA-DPB1	MMP19		BIN1	PLTP	IL33	EGFR
KIAA1274	LSP1	HLA-DQA1	CMPK2		SALL1	THBD	OSM	EPHB2
CTTNBP2	TBC1D2	HLA-DQA2	EMILIN2		KLF2	IFITM2	P2RY12	FLT1
NR4A3	FCN1	HLA-DRB1	CCR7		BHLHE41	METRNL	SEMA3A	GPC1
CCL4	GIMAP2	HLA-DRB3	CD48		SLC1A3	IQGAP1	SPP1	IL2RA
EGR3	SERPINB2	HLA-DRB5	KCNN4		P2RY12	PDE4B	VEGFA	IL2RG
NAPSB	ANPEP	LCK	CYTIP			FPR3		IL6ST
P2RY13	CD1C	PDCD1	APOL3			BHLHE40		ITGA4
IPCEF1	EPAS1	PDCD1LG2	BIRC3			TNFSF13		ITGA5
FOLR2	IFT57	PTPN6	B4GALT5			HLA-DMB		ITGA9
PLAU	AMICA1		MYO1G			KYNU		ITGAL
EGR2	SLC16A10					ITGA4		ITGAM
SCIN	APOL3					CREM		ITGAV
C6orf192	CSTA					GPR65		ITGAX
OSM	CD48					FGR		ITGB1
CYTL1	ZC3HC1					MXD1		ITGB2
TMEM176B	TP73-AS1					IL1RN		LIFR
ZBTB16	COL15A1					FAM49A		MET
EGR1	PQLC3					SH3BGRL		NRP1
HBEGF	S100A6					EMB		NRP2
GGTA1P	FLT3					S100A11		OSMR
HTRA1	SH3BP4					LYZ		PLXNA1
DUSP2	TDRD9					PTPN7		PLXNA2
TNFRSF11B	CCL22					SAMHD1		PLXNA3
CXCL10	ZBTB9					SPINT2		PLXNA4
GFAP	FOXP1					NFIL3		S1PR1
HLA-DOA	KLHL24					TMEM123		SDC2
RYR1	SHROOM1					CIB1		SDC4
SIGLEC8	IRF4					CIITA		SIRPA
TMEM119	SMAGP					TREM1		ST14
TLN2	TARBP2					VOPP1		TYRO3
ACSM5	ZNF3					IL10
IL10	PMFBP1					PLAC8
TAL1	SNX20					DOK3
ABCC4	ZNF114					CYBB
LOC387646	OPN3					CYTH1
LPAR5	EMILIN2					GPR132
PADI2	SELL					SYNGR2
HLA-DMB	C19orf59					PLBD1
ST6GAL1	CLEC4D					PIM1
NAV3	TMEM38B					FXYD5
UNC5B	GGT1					ARG2
ADAMTSL2	ANAPC13					PQLC3
NR4A1	ADAMTS2					MS4A7
MS4A6A	PRLR
IGSF6	JMY
FAM149A	MS4A14
EBI3	FYN
GAL3ST4	ANTXR2
SLC1A3	NHEJ1
NFKBID	CXCL10
MRC2	SLCO3A1
LPCAT2	GIMAP6
BTG2	APOBEC3H
SIDT1	TRAF3IP3
CACNA1D	PITPNC1
A2M	IL7R
TLR3	TES
C1QC	TRPC2
ZNF331	LINC00173
CCL2	PREPL
OLR1	LOC100294145
HIVEP3	SLC22A4
HLA-DQA1	KCNN4
MYO6	FPR2
OVOL1	VAV3
NFIA	FKBP1B
DIP2C	SEL1L3
FAM125B	ZNF43
GAS6	CXCL1
CCL3	AGPAT5
HLA-DPA1	CD1D
GPR34	CD320
RASSF5	UBE3D
RASGEF1C	PRKAB2
C12orf75	LOC100129550
LTC4S	TYSND1
ZFP36	UTP15
NRARP	PLA1A
GSTM2	TPD52
PLAC8	SLC2A6
GPR183	2020-03-01
C1QB	ARHGEF12
CD74	RPP25
PLXDC1	ADD3
ID2	MPI
FOS	TMEM69
ANKRD22	RRP8
CD83	REPS1
CIITA	IL18R1
PRMT10	UPRT
BHLHE41	SDC4
SYT6	ZNF574
CCRL2	MAMLD1
AP1B1	CSTF2T
CXCL12	ZNF319
IGSF21	PHLPP2
IL1B	BIRC3
EMB	MTMR11
SERPINF1	ELP3
EDN1	GAPT
MEST	SASH1
ALPK2	AIFM2
BIN1	PJA1
CPM	GMDS
2020-03-03	MED16
PLEKHG5	NDUFAF1
IL1A	DCLRE1C
CPVL	CD36
DLEU7	GRIK1
KIF21B	CROCCP2
ALPK3	TNFSF15
SIGLEC10	ZNF211
HLA-DMA	POLD2
AXL	C9orf64
PDE3B	LDLR
SH3TC1	ZBTB41
EPOR	NFE2L3
TLR7	ZNF518B
FAM105A	GPR126
HLA-DPB1	MGC57346
HAS1	MTERF
MLLT11	CEP128
NCKAP5	MMP19
RASSF4	MYO1G
CD80	SEC23IP
FPR1	TRIT1
EVL	PPP2R5B
SORL1	CD1E
DEPTOR	KIAA1467
TMEM107	EXOG
HLA-DRA	CYTIP
TMEM176A	RMND1
LOC100506190	ZNF691
O3FAR1	P2RY14
NR4A2	EPHX3
HCP5	DIRC2
LOC221442	SLC30A1
FAM59A	DNAJC11
CLEC17A	WWC2
DUSP1	ACHE
POLD1	MEFV
HLA-DRB1	LIME1
RAMP1	CCR7
NEU4	EHMT2
TNFRSF25	ATG9A
SUSD3	PPP3CC
GRASP	NTHL1
SH2B3	LOXL4
CSGALNACT1	SLC5A3
CKB	LGALS4
MEF2C	FAM18A
GAPT	FANCG
F13A1	USP31
PDCD1LG2	AMPH
PLA2G4A	UTP14C
ZMAT1	ZNF484
FCER1A	ZNF304
ITGA9	CYP2S1
EML1	FAM50B
ANKRD9	CRISPLD2
TCHH	SP4
IGF1	BBS1
ENTPD1	MICAL2
CREM	TPM1
SSPN	CNRIP1
TM6SF1	TFDP2
WIPF3	CLP1
CMKLR1	PCYOX1L
PLK2	FBXO25
TCOF1	TIMP1
PON2	CPA6
SPIB	NKRF
NEURL2	TMTC4
TFRC	TRIM25
HS3ST1	LILRB5
SRGAP3	ATAD5
GSTM4	DOCK5
PSRC1	SLC6A6
FAM177B	AGTPBP1
SLC26A2	TMCC1
XIST	ZNF131
AOAH	RAB3D
EIF4E	ASB6
C17orf107	PLAC8
EPB41L2	C9orf72
ARL5A	SESN1
LOC730227	ABCB6
HAMP	GLB1L
SALL1	KIAA1656
C7orf58	ZNF260
TP53I11	RAD51C
PLCB2	IFITM1
ELMO1	MADD
GSTM3	C14orf129
CD69	LDLRAP1
SLCO2B1	UBE2V2
LTBP3	IL10
FLJ34208	FOLR3
IL28RA	CMPK2
MAT2A	LY9
ZNF597	C14orf93
IER2	CCDC142
TAP2	AHCYL2
PLVAP	CYP1B1
NEDD9	ZNF765
TTC13	TRMT6
ATF6	CFP
SERPINB9	ST7-OT4
KCNIP1	NSUN3
OBSL1	PGM1
MCF2L	ALDOC
FUCA1	CXCR2
TNF	MCM6
ANGPTL6	S100A12
MSLN	STS
GNG7	ACVRL1
CLEC9A	STARD4
RGS2	CYFIP2
PCNXL2	FDXACB1
PDGFB	SMYD3
ENPP1	SNAP47
GPR155	SNX10
ZNF812	STAT4
RTN1	FAM160A1
GPR65	RDH16
TXNDC3	RAB33B
AGPAT9	RRN3P1
GIMAP4	FBXO31
QRICH2	VDR
DDX20	ISG20
MSMO1	PYGO2
SLC9A9	MTMR6
CLU	DGCR6L
MS4A7	SLC46A2
CLEC12A	OBFC2B
FAM186B	CCR6
HLA-DRB5	ULK4
LIMK2	FASTKD2
RANBP2	FLYWCH1
C14orf37	ZNF263
RCBTB1	MSMO1
TRO	ADORA2B
PARK2	TMEM101
DENND3	LOC202781
IDH3A	ZFAT
FAM65C	BICD1
UCP2	ANKRD28
HLA-DQB1	GRAMD3
ARHGAP15	MRPL24
ALDH7A1	UCP3
TNFSF13	KBTBD11
C2orf65	DRAM1
UBA7	TIGD6
IL21R	SPSB2
LOC100507463	MGAT2
ACSL1	ISOC1
TMEM173	CASP9
LY86	PGRMC2
RGS1	TBC1D15
HERPUD1	C5
VASH1	ECE1
SPATA6	FOXK1
TLR5	DLEC1
ADORA3	PPP1R26
SLC7A5	MMP17
AIFM3	ZRANB1
NUDT16	ADAMTS10
SPRY2	PEX10
FAR2	SLC25A40
CACNB4	GPR146
AIG1	BCKDHB
KAL1	PICK1
ITPKB	C4orf44
RNU4ATAC	RBM41
ZNF844	ITGA7
CASS4	ZNF460
ICOSLG	CCRN4L
TRIB1	ITGA2B
CD200R1	ZNF250
IGFLR1	SLC7A5P1
LOC148696	PVRL4
IL6	LEKR1
LINC00515	HIP1
LPL	PPP1R16A
POU5F1	POGLUT1
TTYH2	PET112
LILRA2	SQRDL
ITIH4	NECAB3
ACSS1	TMEM167B
TREML1	FRAT1
RALGPS2	ATG4A
KRBA1	TXNIP
NET1	COASY
EMR1	KNTC1
BEST1	CETN4P
TESC	WDR73
ABI3	PRMT6
JAK3	LOC729683
NUAK1	TBC1D8
KCTD12	B4GALT5
PTGER4	SMG9
MEF2A	NEDD1
ST6GALNAC3	LOC100272228
SYN2	BANK1
ANKRD36B	HK3
FLT1	C19orf76
PROS1	GPR18
PCDH12	KDM5B
LOC100289511	PARP11
STX17	TJAP1
SERAC1	TNFRSF18
HIST1H2BG	TMEM71
BLNK	CPSF4
C18orf1	TMSB4Y
BTN3A3	PTGS2
SYAP1	C8orf55
LOC284385	TRAPPC9
CCDC144A	ZNF48
HIST1H4H	C1GALT1
PUS10	ISG15
ZSCAN5A	TOPORS
JUNB	HSD17B7
LPAR6	IRAK4
SLC5A9	GPR153
TMEM168	PTGFRN
ADC	SLC38A1
CKS2	PLS1
HIST1H2BF	RAB11FIP3
GIMAP6	MARCKSL1
BVES	PPP1R21
ATP1B3	C5orf62
SPTLC2
FAM212A
FOXRED2
PRUNE2
ARRDC5
REL
HIST1H3A
SPNS3
ASTL
KDM6B
SPAG16
NKD1
GSDMD
CD81
KCNQ3
ZNF79
RNF150
TEP1
FGD4
DKC1
ZNF252
SERPINA1
TJP1
TEX14
CALM2
CREBL2
TMEM110
STAT4
ZNF182
LOC731424
ZNF682
GIMAP7
RFX5
TMEM54
MORC2-AS1
ZCCHC12
GHRL
SRGAP1
PMP2
LDHD
RGS13
FUT1
POU2F2
CSF1R
DNAAF1
LAT2
FAM198A
ROR2
LOC285758
SELPLG
C2orf91
LILRA4
MFI2
MAMDC2
CCND1
ZDHHC14
TLR10
ZNF26
TRPM2
GLS
SGK196
IER3
LINC00167
C1QA
CDH26
SSH2
ZNF16
TREM2
FAM89A
C3AR1
ALG1
TBC1D19
AKR1B1
RGS12
USP32P1
HPGDS
LOC283194
TNFRSF8
SLC12A4
NIPSNAP1
MAP3K8
ZNF471
TMOD2
B3GNT5
LIN52
RHOB
KIAA1683
CD1D
FCAR
ABHD15
MLH1
AMOT
KCNK10
PCDHGC3
SCN1B
SRGAP2P2
C1orf186
ODZ4
ZNF542
ARSG
NLGN4Y
CC2D2B
SEC16B
IL2RA
FILIP1L
CDHR1
LOC100507140
LZTS1
OTUD1
SLC15A2
LOC100288122
IKZF1
KLF2
CLCN5
BCAR3
THAP2
PTGS2
LY75
TOMM40L
LOC100129269
FCGR3A
PGBD4
TMEM86A
CTSC
LOC257358
PPIL2
FMNL3
HCG26
SPTLC3
GUCY1A3
TMEM229B
FGL2
ACSM3
ZNF649
WNT2B
PIK3R1
SFXN2
TGFA
KCNMA1
PRR5
NUAK2
SYNDIG1L
CELSR2
VILL
MVK
PDE4B
ETV3
CHRNE
RGL3
GLDN
C3orf39
DSCAM
ATOH8
C20orf3
PTPN14
C3orf70
HAVCR2
STK32B
FOSB
C20orf27
IL18
ZNF57
FAM53B
ADPRH
RPL13P5
ADAT2
SCPEP1
P2RY6
ABCB8
SPATA13
C7orf46
ANKS1A
LARGE
C10orf25
CXCR4
TNXB
ARG2
COLQ
FCGR1B
UBAC2
FHIT
HOMER1
TTC21A
FAM5B
C9orf156
FCGR1A
GPR114
FOXI1
ROBO3
QPRT
ZBTB26
SRGAP2
TNFSF4
RNF125
DNASE2
ZNF280C
MNDA
CYBA
KCTD11
PLXNC1
CDKN1A
SIPA1
SLPI
MMP2
GSN
INPP5D
TMIGD2
HEATR3
HSPB8
C8orf58
SMARCA1
NAIP
LYNX1
PKD1L3
MMRN1
NLRP3
CCBP2
CHDH
PAPOLG
PRF1
ARMCX4
ZNF30
ST5
CCDC23
CHN2
ZNF248
TMC7
WLS
ANXA9
APPL2
EPHB3
RXFP4
TAGAP
POLA1
HIST2H2BF
FARP1
MGC16025
CCL3L1
GIMAP8
REEP4
TGM4
PDIK1L
HN1
CLEC7A
HSD11B1
LIG4
FYB
LOC100506451
SFMBT1
NIPAL3
NAA16
ZC3HAV1
USP51
LURAP1
TMEM104
PLBD1
NEK10
CD84
SPTBN5
FAM107A
PIK3R3
AKR1A1
TGFB2
GPX3
ZNF323
ANKRD36
IFITM10
ISG20L2
GLA
ABCA7
C2orf55
ZNF439
PLB1
INSIG1
COL8A2
RNF19A
BZRAP1
FAM18A
PDK4
ARHGEF40
NOTCH1
TGFBR1
MS4A4A
ZNF678
FFAR3
RNF14
RNF149
ANKLE1
MRVI1
FAM50B
C10orf54
SOCS3
METTL20
SAMSN1
TDRD10
CEACAM21
RB1
SOCS6
LAIR1
LOC100505687
ZNF48
BST2
TAF1C
TRNT1
ABHD16A
ZNF615
RARRES3
PPAP2A
HLA-DRB6
CFI
LOC100130298
ZNF180
ITM2B
SLC25A44
PLEKHG2
THBS1
ZNF823
CDR1
CD244
SGK1
PCCA
LOC100272216
ZNF8
NRIP3
PRKCA
LOC100240735
TGFBR2
ZNF566
LOC100129726
CXorf40B
HLA-DOB
NUDT6
CEBPD
SPICE1
TFDP2
SLC25A35
SLC24A4
QKI
SEPP1
ITGAV
LRRC4
CYBB
ZNF502
ZFP3
PDGFC
CD14
HLA-DQA2
ERMAP
SLC43A2
ARHGEF6
PEX11G
STAB1
C4orf19
DOCK3
RMI1
PMFBP1
TNFRSF10B
USP11
CHSY1
CCDC30
SLC24A1
LMBRD2
NFATC1
ZEB2-AS1
CASR
ZNF445
ZNF211
ZDHHC11
RPGRIP1
C9orf102
BACE2
IFFO1
LOC284950
EPHA2
MYO7A
C6orf25
OBFC2A
LOC100130744
ASPSCR1
MSI2
SELENBP1
ECHDC3
COL5A1
TMEM9B
ABL2
GNG10
MICAL1
PIGU
PAOX
EIF4A3
CSRNP1
POLE2
TMEM39A
C8orf86
TTN
USP35
LINC00478
NAF1
ZFP36L1
NBEA
ST3GAL5
CERS4
ZNF217
BRAF
IL1RL2
LINC00200
LRP6
EZR
SNX9
KIF18A
DOCK2
CELF2
LMO7
ACTL7A
GCA
FLJ38109
